# Supplementary material for: Chronic hepatitis in horses with persistent equine hepacivirus infection
Source: Equine Vet J. 2025 Dec 25;58(2):444–57. doi: 10.1111/evj.70124 (PMC12892389; doi:10.1111/evj.70124)
Supplement: Supplementary file 9 — Table S1. Individual case information for all cases enrolled, including those later excluded due to viral clearance or death within 6 months of initial EqHV detection. Cases are organised by presence or absence of EqPV‐H co‐infection. [file EVJ-58-444-s006.xlsx]

## Sheet: Sheet1
Included in main manuscript vs excluded and described in supplement	Horse ID	State of origin	Age at onset hepatitis (yrs)	Breed	Sex	working diagnosis	EHV5/EMPF	bacterial infections	Presenting complaint	Sonography	Liver culture	liver metal	Peak GGT (U/L)	Peak AST (U/L)	Peak Bile Acids (umol/L)	Peak Hct (%)	Min Hct during viremia (%)	Peak WBC (thou/ul)	Peak fibrinogen (mg/dL)	Peak SAA (ug/mL)	Range Fe (ug/dL), RI: 95-217	Range TIBC (ug/dL), RI: 289-535	Range Fe Sat (%), RI: 27-56	Treatments	Outcome	Duration documented hepatitis (mo.)	Duration documented hepaciviral infection (mo.)	Onset date illness	last date illness	onset date PCR+	last date PCR+	Fibrosis score	CD3+ % of cells	EqPV-H ISH score (0-5+)	EqHV ISH (POS, ND, poor quality)	liver hepaci PCR (Ct)	serum hepaci PCR (minimum Ct)	nasal swab hepaci (Ct)	liver parvo PCR (Ct)	serum parvo PCR (min Ct)	ACTH (pg/ml; bold if above lab and season RIl)	Insulin (uIU/ml; bold if above RI)
Excluded - cleared	QL	NJ	7	TB	Gelding	cholangiohepatitis + acute EqHV, cleared before euth	not tested	liver	recurrent colic, fevers, liver enzyme elevation	diffuse hyperechogenicity, sludge and cloleliths in his bile ducts, and changes to his duodenum as well as fluid in his chest and abdomen	post-mortem sample: few bacillus spp., E. coli, Enterococcus casseliflavus, and Weissella cibaria	moderate copper elevation 137 ppm dry (RI 15-37.5), unlikely to cause injury; marginal selenium deficiency, non-toxic exposure to lead and mercury	340	726	23	50	38.3	9	457	174	n/a	n/a	n/a	TMS, metronidazole for couple weeks, ursodiol, platinum liver support, pentoxifylline	Owner had decided to euthanize weeks beforehand without recheck due to dull, bloated appearance. At time of euthanasia, hepacivirus had been cleared and hepatitis was improving. Suggests likely cholangiohepatitis responding to treatment with likely superimposed acute hepacivirus.	2.14286	0.75	2022-07-09	2022-09-07	2022-07-15	2022-08-05	3	10.51			36.74	34.31	not done	ND	ND	27.2	12.05
Excluded - cleared	HU	CA	10	WB	Mare	cholangiohepatitis + acute EqHV	not tested	incisional infection	high liver enzymes detected during treatment and monitoring for exertional rhabdomyolysis, colic, post-op incisional infection, and ESGUS	NSF	no growth	moderate copper elevation 242 ug/u dry (RI 12-175)	366	890	10	45	38.6	9.26	660	1990	227-239	480-528	44-49	i. Misoprostol, thyro-L, Prozac, antimicrobials ii. Symphony, assure guard gold, EquiSyn, BoneKare, UlcerPlus, Succeed iii. Liver Flush iv. July recc d/c all meds/suppl	hepacivirus cleared, liver disease resolved	7.5	< 0.5	2022-02-07	2022-09-05	2022-06-13	2022-06-13	2	13.03				33.98	not done		ND	31.8	42.62
Excluded < 6 mo documented viremia	OW	PA	4	TB	Gelding	bacterial cholangiohepatitis	not tested	liver	Multiple limb lameness, intermittent fever	Normal echogenicity, size, and margins. Marked bile duct hyperplasia, biliary distention, and increased bile echogenicity	biopsy: no growth necropsy: gram stain positive	not done	1255	1110	111	55	41	11.94	799	3000	n/a	n/a	n/a	pentoxifylline, SAM-e, flunixin, potassium penicillin, ceftiofur, enrofloxacin, metronidazole, dexamethasone, IV fluids, DMSO, omeprazole, misoprostol, sucralfate, ursodiol	Lack of response to treatment, euthanized, cholelithiasis and portal vein thrombus identified post-mortem	1.25	1.25	2020-09-15	2020-10-21	2020-09-15	2020-10-21	4	15.38			35.98	31.95	not done	ND	28.25	not done	not done
Excluded < 6 mo documented viremia	WE	KY	19	TB	Mare	hepaciviral hepatitis	not tested	lung abscess, cultured R. equi	Dullness and weight loss despite good appetite, 1 mo. duration	Increased echogenicity, normal size, margins, and bile ducts	no growth		1466	754	92.4	61.4	57.6	11.9	300	n/a	n/a	n/a	n/a	trimethoprim sulfa, milk thistle, pentoxifylline, Elevate Vitamin E, dexamethasone	Hepatic encephalopathy, euthanized	1	1	2020-04-26	2020-05-30	2020-05-04	2020-05-30	4	not done			not done	23.89	not done	not done	not done	not done	not done
Excluded < 6 mo documented viremia	EX	FL	17	WB	Gelding	open	intermittent increased rectal temperature up to 103.3*F (history anhidrosis, never confirmed if inflammatory cause), mild chronic cough, focal "scarring" with B lines on right lung. No necropsy	cellulitis, intermittent fevers	Increased rectal temperature and reduced appetite- presumptive dx anhidrosis, bloodwork revealed hepatitis	Multiple small hyperechoic foci with inconsistent shadowing consistent with small choleliths or microabscesss; mild increase size; mildly rounded margins	Staph, considered contaminant		775	472	34	48	44	13.5	400	1	n/a	n/a	n/a	TMS, pentoxifylline, Vit E, SAMe, milk thistle, pred taper for 1 mo.	developed gastric impaction, encephalopathy, euthanized. Liver PCR pos at death	3.07143	2.85714	2021-05-12	2021-08-06	2021-05-18	2021-08-06	4	not done			37.6	28.75	not done	not done	21.34	not done	not done
Excluded < 6 mo documented viremia	LA	FL	13	TB	Gelding	open	EMPF on histo, EHV5 ISH+	not reported	weight loss and lethargy	Normal echogenicity. Hepatomegaly. Normal margins and bile ducts.	B+ staph aureus, suspect contaminant		102	881	13	46	44	27.9	800	690	168	478	35	April 2022 1mo. EquiSul, ulcer meds, Vitamin E, Platinum Liver support; August 2022 dexamethasone and pentoxifylline for EMPF; late August 2022 baytril and metronidazole, flunixin, for 103s fevers	developed EMPF, high fevers, severe weight loss, severe renal hematuria, euthanized	5.60714	0.75	2022-04-04	2022-09-08	2022-08-01	2022-08-22	3	12.4				28.95	not done	not done	18.32	not done	not done
Excluded < 6 mo documented viremia	MO	MO (Missouri)	13	TB	Gelding	hepaciviral hepatitis	not tested	pleuropneumonia	fever, cough, inappetance	Normal liver echogenicity. Hepatomegaly. Normal liver margins and bile ducts. Bilateral pleuropneumonia, heterochoic nodular spleen	no growth		758	503	53.7	57.2	45.1	10.05	900	n/a	n/a	n/a	n/a	omeprazole, metronidazole	developed HE and euthanized	4.39286	2.85714	2022-09-28	2023-01-29	2022-09-30	2022-12-19	4	16.89			31.33	20.7	not done	ND	34.4	not done	not done
Excluded < 6 mo documented viremia	GA	RI	15	TB	Gelding	hepaciviral hepatitis	EMPF on histo, EHV5 ISH+	not reported	poor performance, weight loss, temp in 101s	Normal echogenicity, small size, normal margins and bile ducts. Splenogemaly, small intestine wall thickening 3-5mm	no growth	high copper 144 ppm (RI 16-37.5 ppm), high iron 2768 ppm (RI 400-1500 ppm), non-toxic exposure to mercury 0.65 ppm and cadmium 4.21 ppm	1619	716	64	61	60	9.9	267	<5	158-235	488-578	28-48	flunixin/mino for 1mo; gastrogard/sucralfate for 1mo; SMZ; dex IV taper. Maybe mild response to dex only	developed mild HE, inappetance, lethargy, euthanized	2.53571	1.28571	2022-11-01	2023-01-11	2022-12-06	2023-01-11	4	32.45				22.81	not done		19.01	15.5	19.8
Excluded < 6 mo documented viremia	CZ	CO	15	WB	Gelding	hepaciviral hepatitis	not done, no resp signs, lung US normal	not reported	weight loss and inappetance 4-6 wk duration, since import from France	Heteroechoic, nodular liver with lumpy margin, normal size and bile ducts. Lungs and GI normal	Strep. Bovis/equinus complex from enrichment	Remarkably high copper 669 ppm (ref 16-37.5), iron 4096 (ref 400-1500) ppm; non-toxic exposure to mercury 0.38 ppm and cadmium 1.96 ppm	930	495		43.6	40.7	5.64	200	n/a	n/a	n/a	n/a	TMS, firocoxib	euth due to severe weight loss	0.5	0.285714	2023-04-12	2023-04-21	2023-04-13	2023-04-21	4	22.59			39.03	30.7	not done	not done	ND	16.1	17.74
Excluded < 6 mo documented viremia	RD	CA	7	TB	Gelding	hepaciviral hepatitis	EHV5 ISH+ lung with fibrosis but not classic EMPF	not reported	lethargy, inappetance	Normal echogenicity, size, and margins. Occasional parellel channel sign.	Few Acinetobacter, clinically insignificant on necropsy	not done	669	693		41	41	8.51	104	n/a	n/a	n/a	n/a	denamarin (SAMe and silybin), gastrogard, sucralfate	euth due to declining appetite and lethargy	4.57143	4.53571	2022-10-31	2023-03-08	2022-11-01	2023-03-08	3	24.8			29.08	23.06	not done	ND	35.64	not done	not done
Included in main manuscript vs excluded and described in supplement	Horse ID	State of origin	Age at onset hepatitis (yrs)	Breed	Sex	working diagnosis	EHV5/EMPF	bacterial infections	Presenting complaint	Sonography	Liver culture	liver metal	Peak GGT (U/L)	Peak AST (U/L)	Peak Bile Acids (umol/L)	Peak Hct (%)	Min Hct during viremia (%)	Peak WBC (thou/ul)	Peak fibrinogen (mg/dL)	Peak SAA (ug/mL)	Range Fe (ug/dL), RI: 95-217	Range TIBC (ug/dL), RI: 289-535	Range Fe Sat (%), RI: 27-56	Treatments	Outcome	Duration documented hepatitis (mo.)	Duration documented hepaciviral infection (mo.)	Onset date illness	last date illness	onset date PCR+	last date PCR+	Fibrosis score	CD3+ % of cells	EqPV-H ISH score (0-5+)	EqHV ISH (POS, ND, poor quality)	liver hepaci PCR (Ct)	serum hepaci PCR (minimum Ct)	nasal swab hepaci (Ct)	liver parvo PCR (Ct)	serum parvo PCR (min Ct)	ACTH (pg/ml; bold if above lab and season RIl)	Insulin (uIU/ml; bold if above RI)
Included	RE	NJ	12	TB	Gelding	hepaciviral hepatitis	no resp signs	recurrent cellulitis	Pre-anesthetic bloodwork for myelogram. Ataxia, cervical facet arthritis, poor topline musculature.	Increased echogenicity, overall normal size (enlarged on left, small on right), normal margins and bile ducts	no growth		2612	973	174	71	53	9.8	140	<5	199	n/a	n/a	trimethoprim sulfa, SAM-e, platinum performance liver support and healthy weight, Vitamin E, prednisolone, Hemo-flo, Liver kleen	Spontaneous clearance between 9-13 mo. and rapid improvement of hepatitis	17	9					2	16.23	0	not done	not done	23.82	not done	not done	ND, seronegative	not done, no clinical signs of PPID	not done
Included	BE	MD	16	Anglo- Arab	Gelding	hepaciviral hepatitis	normal lungs on necropsy	cellulitis, chronic frontal sinusitis	Chronic weight loss, poor appetite for grain	Moderate enlargement past costochondral junction, diffuse heteroechogenicity, rounded margins, normal bile ducts with a single hepatolith ~1cm diameter	no growth	not done	766	542	50	59.3	47	9.2	370	n/a	n/a	n/a	n/a	prednisolone, Platinum Performance liver support, lactulose, velpatasvir/sofosbuvir	Developed mild hepatic encephalopathy controlled with lactulose. Died of adverse drug reaction to ceftiofur crystalline free acid administered for distal limb cellulitis	10	10					4	46.53	0	poor RNA quality	not done	25	not done	not done	ND	necropsy showed mild PPI hyperplasia, pars enrvosa degeneration	not done
Included	TO	NY	17	WB	Gelding	hepaciviral chronic changes, possibly acute exacerbation by Cymadothea trifolii (aka alsike clover) toxicity in month before death	not tested	not reported	degenerative suspensory ligament disease, chronic pain; hepatitis incidental finding on BW as part of research study	Normal size; Increased echogenicity with multiple small ~0.5cm hyperechoic variably shadowing regions; normal margins; normal bile ducts. Reduced vascularity	few E.coli and strep. Bovis/equinus complex on enrichment broth, not significant	non-toxic exposure to mercury 0.04 ppm and cadmium 2.62 ppm	133	591	10	44	44	7.6	506	14	n/a	n/a	n/a	equioxx	euth due to orthopedic pain from chronic degenerative suspensory ligament desmitis	6.92857	6.92857	2021-04-01	2021-10-12	2021-04-01	2021-10-12	4	11.8	0	poor RNA quality	35.25	25.77	NDx3	not done	ND, seronegative	21.9	6.04
Included	OB	NY	16	SB	multiparous mare	hepaciviral hepatitis	EHV5 PCR blood and nasal swab pos	not reported	incidental finding of high liver enzymes and polycythemia during exam for skin mass	Normal size; heteroechoic liver; normal margins and bile ducts; colon mildly thickened wall	subm on necropsy 2/27/24	not done	4441	1280	90	70.6	59	9.5	420	5	206-316	732-761	28-42	none	euth due to progression of skin masses, multiple large ulcerated dermal lesions, large tongue ulcer	16.6786	14.75	2022-11-16	2024-02-26	2022-11-22	2024-01-09	3	49.43	not done	POS	not done	24.6	ND x2	not done	ND, seronegative	11.7	11.93
Included	LE	CA	12	WB/ Paint	Gelding	hepaciviral hepatitis	not done	not reported	Acute renal failure and fever of unknown origin after treatment with OsPhos for orthopedic disease. Hepatitis developed during monitoring bloodwork.	No abnormalities observed	not done	not done	54	694	9	41	28	4.45	not done, SAA peak 27	nd	n/a	n/a	n/a	minocycline, Platinum Performance liver support, trimethoprim-sulfa, Elevate Vit E	Stable subclinical hepatitis, ongoing	52.1429	29.2143	2019-07-26	2023-07-25	2020-04-30	2022-07-27	2	not done	not done	not done	not done	24.8	not done	not done	ND, seronegative	44.6	16.47
Included	TE	NY	6	TB	Gelding	hepaciviral hepatitis	EHV5 PCR blood and nasal pos, B-lines, mildly incr RR	multiple hoof abscesses	Poor BCS	Normal size; Multiple small hyperechoic foci with inconsistent shadowing consistent with small choleliths or microabscesss; Normal margins and bile ducts	no growth	not done	483	1029	13	49	37	9.8	400	5	137-276	461-588	28-49	TMS for 1 mo, no effect.	Stable clinically, gained weight, back in work, ongoing	33.5	33.1786	2021-06-16	2024-01-10	2021-06-25	2024-01-10	2	38.18	not done	ND, PPIB fair	not done	25.58	not done	not done	ND, seronegative	22.6	14.75
Included	PA	GA	17	WB	mare	hepaciviral hepatitis	EHV5 PCR blood and nasal ND	not reported	weight loss	diffusely mottled, heteroechoic	Bacillus spp on enrichment broth	Selenium and copper mildly elevated, not considered toxic	2678	824	62.7	48	40	9.2	600	15	141-198	445-517	32-43	Minocycline, no change at end of treatment; prednisolone 2 wk in 4/2022, platinum performance liver support	stable, gained weight, back in work, ongoing but improving liver enzymes	33.4286	20.75	2021-02-19	2023-09-13	2022-02-09	2023-09-13	3	not done	not done	not done	not done	25.34	ND	not done	ND, seronegative	pre TRH 14.7, post TRH 102	41.48
Included	ZG	WA	7	TB	Gelding	hepaciviral hepatitis	EHV5 PCR blood and nasal swabs mod pos	not reported	Pre-anesthetic bloodwork for hock joint fusion	Hepato- and spleno-megaly; Mild hyperechogenicity; normal margins and bile ducts	not done	not done	1471	741	57	61	46.6	9	100	1055	219-251	519-710	35-42	none	Stable to moderately improved subclinical hepatitis, ongoing	39.9643	39.5357	2020-03-26	2023-04-19	2020-04-07	2023-04-19	3	not done	not done	poor RNA quality	not done	25.64	ND	not done	ND, seronegative	28.2	19.46
Included	HE	NC	13	WB	mare	hepaciviral hepatitis	EHV5 PCR blood and nasal swab NEG	not reported	incidental finding of high liver enzymes during exam for urine dribbling/cystitis	not done	no growth	not done	253	810	10	48	45	6.9	284	5	266-313	474-564	50-66	SMZ, pentoxifylline, metronidazole, lactulose	stable	14.7143	12.8929	2022-11-22	2024-01-08	2023-01-12	2024-01-08	2	20.26	not done	ND, PPIB fair	not done	24.67	ND	not done	ND	20.8	8.92
Included	NP	NY	24	Arabian	Gelding	bacterial cholangiohepatitis, cholelithiasis, EGGD, IBD	EHV5 PCR nasal pos, blood neg	liver	colic, fever, historical elevated liver enzymes	Normal size; few small hyperechoic spots up to 5mm diameter; Mildly rounded liver margins; one mildly dilated bile duct	E.coli	not done	385	706	83	45	37	14.8	500	5	117-181	445-499	24-41	TMS, 1wk metro, ursodiol 2mo, sucralfate 1mo, misoprostol 1mo, ggard 2 mo	EGGD resolved; hepatitis resolved	5.67857	14.3214	2023-06-01	2023-11-07	2023-08-31	2024-10-05	2	not done	not done	POS	not done	24.75	inconclusive	not done	ND	48.6	14.43
Included - EqPV-H co-infected	KS	KY	16	TB	Stallion	hepaciviral hepatitis	TTW EHV-5 PCR neg 2021, suspect EMPF based on US and clinical signs	pneumonia TTW grew Enterobacter and Klebsiella 2024 summer; recurrent pleural surface nodular lesions that wax and wane-suspect EMPF, AAD	fever	Enlarged; hyperechoic; rounded margins; normal bile ducts	no growth	not done	269	655	25	53.3	34.5	13	500	not done	n/a	n/a	n/a	started presumptive for CH with SMZ, gentamicin, pentoxifylline, fenbendazole, flunixin --> develop AAD, rx with Kpen, gent, metro, pentoxi, sucralfate, omeprazole, saccharomyces, biosponge, SAMe, DMSO, lidocaine, dextrose, Ca, amino acids, Vit B during colitis. Started sofosbuvir/velpatasvir fall 2022 for 2.5 mo; omeprazole until Oct 20,2022; nebulized ceftiofur, albuterol, ipratropium for pneum…	improved, followed by spontaneous clearance sometime after 16 months of documented viremia	32.5714	15.9286	2021-11-10	2024-05-10	2022-06-29	2023-09-18	2	not done	0	POS	26	23.98	not done	35	26.03, seropositive	16.6	48.85
Included - EqPV-H co-infected	DD	TX	19	QH	mare	hepaciviral hepatitis	Not tested; euth due to dyspnea and cyanosis, no necropsy	not reported	weight loss	not done	not done	not done	1514	699	81	72	67	16.14	400	<5	201-235	712-693	29-33	platinum liver support	declined - BCS 2, respiratory effort/distress, cyanotic, recumbent and euthanized	12.25	11.25	2021-06-18	2022-05-27	2021-06-23	2022-05-04	3	47.15	4+	POS	not done	24.22	not done	not done	19.04	61.6	7.57
Included - EqPV-H co-infected	BR	CA	5	TB (OTTB)	Gelding	hepaciviral hepatitis	EMPF on histo, EHV5 ISH+	chronic UTI on necropsy	incidental finding on BW as part of pharmacology research project 2013; first evaluated clinically for hepatitis in 2016 after episode of rhabdomyolysis and weight loss	Enlarged progressed to small; increased and then heteroechoic; rounded margins; normal bild ducts	no growth 2016 and 2019	not done	1596	1053	59	62	48	20.29	500	n/a	n/a	n/a	n/a		onset high GGT at 5 yo, euth at 14 yo. due to progression of hepatiits	120.214	42.0357	2013-07-05	2022-09-22	2019-07-03	2022-09-22	4	26.35	3+	POS	POS, no Ct reported	POS, no Ct reported	not done	SUSPECT, no Ct reported	POS, no Ct reported	pituitary enlargement on necropsy	not done
Included - EqPV-H co-infected	AN	NC	15	TB	Gelding	hepaciviral hepatitis	EHV5 PCR blood mod pos, nasal NEG	cellulitis	weight loss, cellulitis --> developed incr RR/RE, hyperammonemia and HE (lethargic, weak, ataxic)	Hepatomegaly; heteroechoic with hyperechogenicity and irregeular hypoechoic foci; margins rounded; normal bile ducts	no growth	not done	2585	1254	78	66	48	13.6	249	<5	213-241	496-512	43-49	SMZ for cellulitis, trazadone chronically for stall rest for tendon injury before liver disease diagnosed, steroids; Vit E, lactulose	returned to light work initially; declined 2023 became ataxic and retired, continued to lose weight, euthanized 2024 NO necropsy	20.3571	18.75	2022-06-27	2024-01-18	2022-07-27	2024-01-03	4	43.9	5+	POS	pos	30.04	ND	pos	22.05	20.7	22.56
Included - EqPV-H co-infected	BU	PA	20	TB	Gelding	open; Hepatitis resolved while still hepaci PCR+	EHV5 PCR blood and nasal pos, resp signs, fevers	presumptive anaplasmosis	weight loss	not done	no growth	Moderately high selenium	220	348	11	46	27.3	8.6	1067	749	186-338	506-538	36-63	30d SMZ for high SAA in June 2022; oxytet/flunixin for fever in Nov.2022 followed by SMZ, followed by Excede, followed by chloramphenicol	liver markers normalized despite continued hepacivirus viremia; euthanized in Aug 2023 (14 mo. after onset of illness) due to unrelenting fever up to 104*F. Additional diagnostics declined, no necropsy	5.17857	8.46429	2022-06-10	2022-11-02	2022-06-29	2023-02-21	2	24.44	0	POS	not done	25.74	inconclusive	not done	27.88	134	39.41
Included - EqPV-H co-infected	TA	GA	10	TB	mare	hepaciviral hepatitis	resp signs of presumed asthma, EHV5 PCR blood and nasal swab pos	bacterial pneumonia, dermatitis/cellulitis	poor performance as eventer	small, normal echogenicity--> progressed to hepatomegaly, distended portal vein, ascites, distal limb edema	no growth	Low zinc, molybdenum, cobalt. Dry weight fraction is high, could influence mineral concentrations. Dry weight fraction could be high due to dehydration, fatty infiltration, or fibrosis.	1305	672	14	56	38.7	11.4	371	14	158-344	585-829	24-53	intermittent hydroxizine and SMZ; beclomethasone and albuterol inhaled for asthma, 1/23/25 clinical decline spurred treat for possible secondary bacterial cholangiohepatitis	in work until 2024, started to decline appetite, lose weight, recurrent skin infections and pneumonia, early 2025 evidence of portal hypertension and ascites, euthanized April 2025 due to inappetance, lethargy, poor condition	53.6786	43.7857	2021-02-27	2025-04-10	2021-09-15	2025-01-23	1	43.41	not done	not done	not done	25.54	inconclusive	not done	24.52	14.6	26.39
Included - EqPV-H co-infected	AP	Alberta, Canada	18	QHxTB	Gelding	hepaciviral hepatitis	EHV5 PCR blood and nasal swab NEG	not reported	dullness	Normal size, echogenicity; rounded liver edges, sometimes normal; normal bile ducts	Pantoea agglomerans on enrichment broth	not done	76	459	7.8	46	38		400	n/a	52.3	n/a	n/a	SMZ, pentoxifylline	no response to Abx. Eventually improved, hepatitis resolved, remained hepaci+, viremia dropped below LOD once but rebounded	11.9643	55.6071	2021-02-03	2022-01-04	2021-03-02	2025-06-06	not done	not done	not done	not done	31.34	25.91	39.05	ND	28.03	7.1	5.6
Included - EqPV-H co-infected	MA	IL	7	TB	Gelding	hepaciviral hepatitis	EHV5 PCR blood and nasal swab mod pos	not reported	colic	NSF	no growth	not done	250	644	6.8	49	36	10.5	269	59	108-176	363-413	28-48	none	donated due to bucking under saddle; developed presumed ocular pain with uveitis or iridocyclitis-->self-trauma, enucleation; retired and clinically stable thereafter	38.7143	14.1429	2022-02-15	2025-02-03	2022-12-15	2024-01-15	2	27.9	3+	POS	pos	25.15	37.37	ND	27.42, seropositive	8.48	13.9
Included - EqPV-H co-infected	JE	CA	18	QH	mare	hepaciviral hepatitis	EHV5 PCR blood pos, nasal swab not done	not reported	ventral edema	NSF	no growth	not done	153	649	14.7	51	51	10.7	300	14	234-252	486-575	44-51	pentoxifylline, platinum liver support	stable	18.3929	12.9286	2022-08-25	2024-01-22	2023-01-25	2024-01-22	2	29.46	3+	not done	30.11	25.92	not done	32.18	24.03	not done	not done
